# Supplementary material for: Analytical Quality by Design (AQbD) Approach to the Development of Analytical Procedures for Medicinal Plants
Source: Plants (Basel). 2022 Nov 2;11(21):2960. doi: 10.3390/plants11212960 (PMC9653622; doi:10.3390/plants11212960)
Supplement: Supplementary file 1 [file plants-11-02960-s001.zip]

Archive with 1 entries (1 files):
- plants-1968789 supplemently.pdf
